# Supplementary material for: Tailoring the Properties of Magnetite/PLA Nanocomposites: A Composition-Dependent Study
Source: Polymers (Basel). 2025 Jun 19;17(12):1713. doi: 10.3390/polym17121713 (PMC12196626; doi:10.3390/polym17121713)
Supplement: Supplementary file 1 [file polymers-17-01713-s001.zip]

Archive with 1 entries (1 files):
- polymers-3710156-supplementary.pdf
